# Supplementary material for: Study of the factors influencing load displacement curve of energy absorbing device by area division simulation
Source: Sci Rep. 2022 Aug 5;12:13492. doi: 10.1038/s41598-022-17784-x (PMC9355960; doi:10.1038/s41598-022-17784-x)
Supplement: Supplementary file 1 — Supplementary Information. [file 41598_2022_17784_MOESM1_ESM.xlsx]

## Sheet: data
IM	time/s	displacement/mm		O1-O2-M-10	time/s	displacement/mm		O1-O2-10	time/s	displacement/mm		O1-10	time/s	displacement/mm		M-10	time/s	displacement/mm		O1-O2-15	time/s	displacement/mm		O1-15	time/s	displacement/mm		O1-O2-M-RL-10	time/s	displacement/mm
	0	0			0	0			0	0			0	0			0	0			0	0			0	0			0	0
	0.00020107	477.131			0.000200823	1570.03			0.000200629	504.988			0.000200629	534.553			0.000200187	96.1427			0.000199959	430.607			0.000199959	306.1			0.000199959	306.1
	0.00158782	3561.35			0.00158851	4560.2			0.00159247	3666.99			0.00159247	3613.14			0.00158897	2894.49			0.00158694	2355.46			0.00158694	3190.17			0.00158694	3190.17
	0.00532612	12472.6			0.00531334	13022.1			0.0053177	14732.3			0.0053177	12064.8			0.0053212	9281.38			0.00531389	10413.7			0.00531389	10435.3			0.00531389	10435.3
	0.0125041	30209.1			0.0125086	36965.7			0.0125139	34138.8			0.0125139	32895.8			0.0125139	27282			0.012497	31935.7			0.012497	28013.9			0.012497	28013.9
	0.0242047	66600.1			0.0242226	71708.6			0.0242194	68911.6			0.0242194	68352			0.0242481	57575.6			0.0242156	60237.4			0.0242156	62570.8			0.0242156	62570.8
	0.0415372	118883			0.0415069	121644			0.0415418	120890			0.0415417	120901			0.0414995	102780			0.0415128	105797			0.0415128	111663			0.0415128	111663
	0.0653868	190077			0.0654245	196555			0.0653941	194274			0.065394	193457			0.0653905	165963			0.0653955	174000			0.0653955	174451			0.0653955	174451
	0.0968948	287201			0.0968442	291223			0.0968771	287339			0.096877	288672			0.0968444	251828			0.0968344	258946			0.0968344	262388			0.0968344	262388
	0.136777	409305			0.136743	415865			0.136756	407491			0.136756	407867			0.136798	360652			0.136763	369681			0.136763	372296			0.136763	372296
	0.186215	559734			0.186134	568329			0.186148	556634			0.186148	557301			0.186152	496572			0.186081	507678			0.186081	507715			0.186081	507715
	0.245729	741010			0.245671	751052			0.245655	735245			0.245655	736456			0.245772	662249			0.245651	672443			0.245651	673785			0.245651	673785
	0.316571	956114			0.316435	970090			0.316431	949647			0.31643	948336			0.316487	863152			0.316462	867374			0.316462	870284			0.316462	870284
	0.399041	1.20657e+06			0.399109	1228476			0.399132	1203222			0.399132	1.20349e+06			0.399093	1.0912e+06			0.399009	1.09401e+06			0.399009	1.09682e+06			0.399009	1.09682e+06
	0.494479	1.49707e+06			0.494239	1.52226e+06			0.494254	1.4958e+06			0.494253	1.49319e+06			0.494348	1354332			0.494398	1.35805e+06			0.494398	1.35047e+06			0.494398	1.35047e+06
	0.602952	1.81111e+06			0.602953	1.85092e+06			0.603036	1.82309e+06			0.603036	1.81466e+06			0.602976	1.64551e+06			0.60295	1.62672e+06			0.60295	1.61133e+06			0.60295	1.61133e+06
	0.725911	2.13891e+06			0.725754	2.19325e+06			0.725944	2.15383e+06			0.725944	2.14463e+06			0.726107	1.93134e+06			0.725853	1880733			0.725851	1.86323e+06			0.725851	1.86323e+06
	0.863668	2.42034e+06			0.863338	2.47817e+06			0.863398	2.43859e+06			0.863372	2.42848e+06			0.863601	2.20009e+06			0.863334	2.08552e+06			0.863336	2.05032e+06			0.863336	2.05032e+06
	1.0166	2.61976e+06			1.01641	2.67045e+06			1.01671	2.63727e+06			1.01651	2.62296e+06			1.01651	2.43892e+06			1.01649	2.40703e+06			1.0166	2.36777e+06			1.0166	2.36777e+06
	1.18564	2745786			1.18561	2.79583e+06			1.18548	2.75981e+06			1.18584	2.76018e+06			1.18539	2671404			1.18574	2.59368e+06			1.18574	2.58144e+06			1.18574	2.58144e+06
	1.37113	2.81364e+06			1.37115	2.87197e+06			1.37111	2.85952e+06			1.37132	2.85174e+06			1.37154	2.84542e+06			1.37119	2.7602e+06			1.37117	2747028			1.37117	2747028
	1.57401	2.88348e+06			1.57415	2.93288e+06			1.57409	2.91893e+06			1.57448	2.91576e+06			1.57437	2.91706e+06			1.57429	2.83096e+06			1.57405	2.83373e+06			1.57405	2.83373e+06
	1.79477	2.93717e+06			1.79497	2.97563e+06			1.79473	2972106			1.79475	2969070			1.79494	2.98271e+06			1.7945	2.91267e+06			1.79462	2.90761e+06			1.79462	2.90761e+06
	2.03401	2.97305e+06			2.03366	2.99942e+06			2.03389	3.00138e+06			2.03355	2.99755e+06			2.034	3.03421e+06			2.03374	2.96004e+06			2.03333	2.95842e+06			2.03333	2.95842e+06
	2.29079	2.99518e+06			2.29078	3.01617e+06			2.29068	3.02416e+06			2.29118	3.02342e+06			2.2907	3091338			2.29066	2.99331e+06			2.29105	2992116			2.29105	2992116
	2.56808	3.01544e+06			2.5671	3.0396e+06			2.56787	3.04376e+06			2.56758	3.03781e+06			2.56788	3125838			2.56742	3.00981e+06			2.5672	3.00509e+06			2.5672	3.00509e+06
	2.86401	3.02656e+06			2.86303	3.04419e+06			2.86315	3.04875e+06			2.86366	3.05011e+06			2.86336	3.16756e+06			2.86355	3.02778e+06			2.86361	3.02784e+06			2.86361	3.02784e+06
	3.17948	3.04179e+06			3.17937	3050973			3.17964	3.05415e+06			3.17894	3.05343e+06			3.17948	3191388			3.17897	3.03817e+06			3.17901	3.03751e+06			3.17901	3.03751e+06
	3.51484	3.04395e+06			3.51503	3.05375e+06			3.51482	3.06213e+06			3.51557	3.05536e+06			3.51483	3.19776e+06			3.51511	3.04103e+06			3.5149	3.0383e+06			3.5149	3.0383e+06
	3.87265	3.04887e+06			3.87202	3.05949e+06			3.87195	3.0574e+06			3.87212	3.05479e+06			3.8725	3.21436e+06			3.87174	3.04815e+06			3.87185	3046419			3.87185	3046419
	4.24945	3.04964e+06			4.24887	3.05903e+06			4.24903	3058908			4.24903	3.05612e+06			4.2496	3.19922e+06			4.24895	3.04441e+06			4.24886	3.04381e+06			4.24886	3.04381e+06
	4.64784	3.04323e+06			4.64755	3.05548e+06			4.64835	3.05609e+06			4.64739	3.05559e+06			4.64738	3.18985e+06			4.64795	3.04608e+06			4.64752	3.04491e+06			4.64752	3.04491e+06
	5.0674	3.04403e+06			5.06737	3.05406e+06			5.0682	3.05455e+06			5.06797	3.0511e+06			5.06728	3.17907e+06			5.06712	3.04659e+06			5.06772	3.04474e+06			5.06772	3.04474e+06
	5.50903	3.04204e+06			5.50905	3.04919e+06			5.50859	3.04947e+06			5.50969	3.04397e+06			5.50947	3.14883e+06			5.50849	3.0423e+06			5.5088	3.0384e+06			5.5088	3.0384e+06
	5.97277	3.0356e+06			5.97263	3.04656e+06			5.97253	3.04941e+06			5.97173	3.04501e+06			5.97224	3.13305e+06			5.97256	3.03778e+06			5.97174	3.03948e+06			5.97174	3.03948e+06
	6.45802	3.03718e+06			6.45713	3.04525e+06			6.45724	3.04043e+06			6.45787	3.04541e+06			6.4582	3.11148e+06			6.45686	3036138			6.4575	3.03478e+06			6.4575	3.03478e+06
	6.96547	3.03344e+06			6.96486	3.04817e+06			6.96408	3.03194e+06			6.96487	3.03537e+06			6.96385	3.08724e+06			6.96419	3.03014e+06			6.96502	3.03112e+06			6.96502	3.03112e+06
	7.4941	3.02975e+06			7.49377	3.03746e+06			7.49356	3.03062e+06			7.49428	3032550			7.49389	3.0677e+06			7.49371	3.02435e+06			7.4936	3.03215e+06			7.4936	3.03215e+06
	8.04662	3.02391e+06			8.04497	3.03506e+06			8.04508	3.02791e+06			8.04547	3.03215e+06			8.04659	3.0332e+06			8.04525	3022476			8.04568	3.02108e+06			8.04568	3.02108e+06
	8.61892	3.01947e+06			8.6192	3.03162e+06			8.61888	3.02479e+06			8.61898	3.02414e+06			8.619	3.01322e+06			8.61904	3.0192e+06			8.62009	3.01718e+06			8.62009	3.01718e+06
	9.21652	3.01354e+06			9.21624	3.02976e+06			9.21585	3.02027e+06			9.21621	3.0182e+06			9.21633	3003777			9.21539	3.01842e+06			9.21551	3.01499e+06			9.21551	3.01499e+06
	9.8346	3.01277e+06			9.83414	3.02472e+06			9.83579	3.01704e+06			9.83416	3.01787e+06			9.834	2.97709e+06			9.83405	3.00784e+06			9.83473	3.01001e+06			9.83473	3.01001e+06
	10.4776	3.00686e+06			10.4754	3.02187e+06			10.4753	3.01228e+06			10.4769	3.00866e+06			10.4764	2.96281e+06			10.4755	3.00672e+06			10.4764	2.98058e+06			10.4764	2.98058e+06
	11.1405	3.00809e+06			11.1398	3.01697e+06			11.1403	3.00598e+06			11.1406	3.0078e+06			11.1391	2.95385e+06			11.1391	3.00366e+06			11.1396	2.99841e+06			11.1396	2.99841e+06
	11.8256	3.00105e+06			11.8267	3.01379e+06			11.8261	3.00377e+06			11.8262	3.0053e+06			11.8254	2.93586e+06			11.8256	3.00003e+06			11.8265	2.99682e+06			11.8265	2.99682e+06
	12.5343	2.99548e+06			12.5336	3009090			12.5341	2.99869e+06			12.5344	3.00124e+06			12.5344	2.92821e+06			12.5348	2.99213e+06			12.5344	2.99424e+06			12.5344	2.99424e+06
	13.2661	2.99198e+06			13.2658	3.00575e+06			13.2652	2.99476e+06			13.2643	2.9953e+06			13.2658	2.91874e+06			13.2646	3.00632e+06			13.2645	2.98843e+06			13.2645	2.98843e+06
	14.019	2.99045e+06			14.019	3.00171e+06			14.0183	2.99173e+06			14.0189	2.99105e+06			14.019	2.91555e+06			14.0187	2.98396e+06			14.0171	2.98731e+06			14.0171	2.98731e+06
	14.7925	2.98486e+06			14.7938	2.99547e+06			14.793	2.9898e+06			14.794	2.98852e+06			14.7927	2.90698e+06			14.7934	2.97165e+06			14.7928	2.98078e+06			14.7928	2.98078e+06
	15.5914	2.98355e+06			15.5896	2992944			15.5904	2.98995e+06			15.5901	2.98505e+06			15.5904	2.91031e+06			15.5904	2.97881e+06			15.5906	2.97721e+06			15.5906	2.97721e+06
	16.4088	2.98144e+06			16.408	2.98916e+06			16.4077	2.97329e+06			16.408	2.97975e+06			16.4102	2.90588e+06			16.4095	2.97469e+06			16.408	2.9746e+06			16.408	2.9746e+06
	17.2497	2.97512e+06			17.2496	2.98334e+06			17.2479	2.97722e+06			17.25	2.97669e+06			17.2487	2.90814e+06			17.2488	2.96535e+06			17.2497	2.96891e+06			17.2497	2.96891e+06
	18.1103	2.97332e+06			18.1106	2.976e+06			18.1095	2.96541e+06			18.1105	2.96951e+06			18.1105	2.90284e+06			18.1099	2.97361e+06			18.1114	2959617			18.1114	2959617
	18.9948	2.96982e+06			18.9942	2.97648e+06			18.9947	2.95735e+06			18.994	2.96742e+06			18.9934	2.89449e+06			18.9927	2.96726e+06			18.9927	2.96257e+06			18.9927	2.96257e+06
	19.8972	2.96139e+06			19.8973	2.96352e+06			19.8969	2.94562e+06			19.897	2.95633e+06			19.8976	2.8917e+06			19.8973	2.9559e+06			19.8978	2.96459e+06			19.8978	2.96459e+06
	20.8211	2.95521e+06			20.8216	2.9397e+06			20.8217	2.91593e+06			20.8221	2948991			20.8233	2.89081e+06			20.8213	2.93922e+06			20.822	2.94183e+06			20.822	2.94183e+06
	21.7675	2.95001e+06			21.7675	2.90523e+06			21.7674	2.89152e+06			21.768	2.92978e+06			21.7672	2.87884e+06			21.7665	2.92534e+06			21.7656	2.95232e+06			21.7656	2.95232e+06
	22.7309	2.94562e+06			22.732	2.86862e+06			22.7311	2818098			22.7323	2915871			22.7325	2.8644e+06			22.7305	2.91444e+06			22.732	2.93308e+06			22.732	2.93308e+06
	23.7178	2.9375e+06			23.7153	2.74601e+06			23.718	2.66317e+06			23.7166	2.88325e+06			23.7184	2.84569e+06			23.7156	2.90513e+06			23.7153	2.88753e+06			23.7153	2.88753e+06
	24.721	2.91881e+06			24.7197	2.59452e+06			24.723	2.4174e+06			24.72	2846940			24.7203	2.81772e+06			24.7207	2.87551e+06			24.7207	2.87099e+06			24.7207	2.87099e+06
	25.7441	2.91465e+06			25.744	2.47362e+06			25.746	2.34712e+06			25.7447	2.73909e+06			25.7463	2.76141e+06			25.7449	2.84167e+06			25.7446	2.80676e+06			25.7446	2.80676e+06
	26.7868	2903175			26.7873	2.42494e+06			26.7912	2337030			26.7883	2.61242e+06			26.7874	2.68784e+06			26.7876	2.78548e+06			26.7884	2.76684e+06			26.7884	2.76684e+06
	27.8491	2884890			27.8485	2.34943e+06			27.8517	2302047			27.8501	2.52327e+06			27.8505	2.59678e+06			27.8485	2.72442e+06			27.8489	2.69682e+06			27.8489	2.69682e+06
	28.9283	2.85744e+06			28.9277	2.27296e+06			28.9316	2.17234e+06			28.9297	2.47162e+06			28.9291	2.55881e+06			28.9273	2.6694e+06			28.928	2.62956e+06			28.928	2.62956e+06
	30.0258	2.82708e+06			30.027	2.21038e+06			30.0311	2.12893e+06			30.0274	2.44932e+06			30.0257	2.52428e+06			30.0241	2581980			30.0252	2.5671e+06			30.0252	2.5671e+06
	31.1395	2.78621e+06			31.1414	2.17803e+06			31.1471	2.10387e+06			31.1415	2.38251e+06			31.1395	2.48461e+06			31.1399	2.53454e+06			31.1404	2.5007e+06			31.1404	2.5007e+06
	32.2724	2.73479e+06			32.2729	2.13253e+06			32.2799	2.07733e+06			32.2748	2.28689e+06			32.2731	2.43317e+06			32.2722	2.42748e+06			32.2719	2.46206e+06			32.2719	2.46206e+06
	33.4225	2.66436e+06			33.4233	2.11065e+06			33.4286	2.0451e+06			33.4225	2.2454e+06			33.4198	2.37159e+06			33.4201	2378154			33.4199	2.42209e+06			33.4199	2.42209e+06
	34.5874	2.58975e+06			34.5876	2.10124e+06			34.592	2.03127e+06			34.5882	2.18354e+06			34.5826	2.33939e+06			34.5842	2.3473e+06			34.5838	2.38498e+06			34.5838	2.38498e+06
	35.7637	2.52073e+06			35.7669	2.07038e+06			35.771	1.99618e+06			35.7672	2.15406e+06			35.7645	2.28879e+06			35.7641	2338617			35.7643	2.39259e+06			35.7643	2.39259e+06
	36.9592	2.43451e+06			36.9623	2.05115e+06			36.9678	1.99482e+06			36.9641	2.1023e+06			36.9599	2.26166e+06			36.9593	2.2891e+06			36.9608	2.33098e+06			36.9608	2.33098e+06
	38.1693	2.36969e+06			38.1734	2.04845e+06			38.1771	2.00654e+06			38.1727	2.07106e+06			38.1685	2.22958e+06			38.1708	2.27869e+06			38.1705	2.20818e+06			38.1705	2.20818e+06
	39.3966	2.30363e+06			39.3974	2.12002e+06			39.4013	2.05533e+06			39.3985	2.02975e+06			39.3939	2.17383e+06			39.3946	2.19309e+06			39.3979	2138793			39.3979	2138793
	40.6316	2.23793e+06			40.6363	2.12861e+06			40.6401	2.07114e+06			40.6364	1.99985e+06			40.6328	2.1484e+06			40.6325	2.10227e+06			40.6376	2.11279e+06			40.6376	2.11279e+06
	41.8852	2.17114e+06			41.8883	2.11504e+06			41.8921	2.06762e+06			41.8891	2.03728e+06			41.8845	2.1184e+06			41.8841	2.09601e+06			41.8889	2.15023e+06			41.8889	2.15023e+06
	43.1488	2.11977e+06			43.1528	2.11809e+06			43.1567	2.07418e+06			43.1534	2.01776e+06			43.1514	2.09716e+06			43.1512	2.11415e+06			43.1512	2.12499e+06			43.1512	2.12499e+06
	44.4268	2.05949e+06			44.4309	2.10935e+06			44.4338	2.07344e+06			44.4302	2020044			44.4261	2.06501e+06			44.4287	2.06997e+06			44.4282	2.07875e+06			44.4282	2.07875e+06
	45.7143	2021217			45.7199	2.09947e+06			45.7233	2.0778e+06			45.72	2.03001e+06			45.7152	2.03158e+06			45.7182	2.05672e+06			45.715	2.05882e+06			45.715	2.05882e+06
	47.018	1.9579e+06			47.0204	2.09503e+06			47.0229	2.06678e+06			47.0197	2.06753e+06			47.0156	2023839			47.0192	2.03565e+06			47.0156	2059512			47.0156	2059512
	48.3267	1.91218e+06			48.331	2076279			48.3343	2.03794e+06			48.331	2.05355e+06			48.3284	2.01483e+06			48.3334	2.00129e+06			48.3247	2.00969e+06			48.3247	2.00969e+06
	49.6494	1.88089e+06			49.6524	2.0487e+06			49.6559	2.04602e+06			49.6529	2.01503e+06			49.6492	1.98583e+06			49.6556	1.95287e+06			49.6441	1.96402e+06			49.6441	1.96402e+06
	50.979	1.84095e+06			50.9862	2.03687e+06			50.9873	2.06982e+06			50.9844	1.9949e+06			50.9806	1.95106e+06			50.9875	1.91318e+06			50.9756	1.93415e+06			50.9756	1.93415e+06
	52.3205	1807662			52.3313	2.00881e+06			52.3272	2.03427e+06			52.3246	1.9954e+06			52.3199	1.93661e+06			52.328	1883079			52.314	1906608			52.314	1906608
	53.6693	1.77996e+06			53.6831	1.98319e+06			53.6752	1.97627e+06			53.6736	1.96481e+06			53.6693	1.91198e+06			53.6771	1.86008e+06			53.6627	1.86538e+06			53.6627	1.86538e+06
	55.0246	1761225			55.0397	1976988			55.0313	1.96661e+06			55.0339	1.9188e+06			55.0248	1.88379e+06			55.033	1830639			55.02	1.83447e+06			55.02	1.83447e+06
	56.389	1.73118e+06			56.4034	1.95673e+06			56.3951	2027427			56.4008	1.89637e+06			56.3904	1.86981e+06			56.3979	1.81335e+06			56.3851	1820979			56.3851	1820979
	57.7608	1.73924e+06			57.7756	2.01548e+06			57.7667	2.20574e+06			57.7736	1.88167e+06			57.7636	1.84526e+06			57.7687	1.80464e+06			57.7556	1.80476e+06			57.7556	1.80476e+06
	59.1372	1.72496e+06			59.1551	2.26917e+06			59.1456	2.32008e+06			59.1554	1.91321e+06			59.1411	1.82558e+06			59.1465	1.80631e+06			59.1334	1.79226e+06			59.1334	1.79226e+06
	60.5187	1.67937e+06			60.5433	2392920			60.5315	2.41442e+06			60.5436	2.07141e+06			60.5267	1.83897e+06			60.5301	1.78926e+06			60.5165	1.79416e+06			60.5165	1.79416e+06
	61.9072	1.6582e+06			61.9334	2.46202e+06			61.9248	2.45424e+06			61.938	2179572			61.9174	1804212			61.9188	1.77548e+06			61.9056	1.77375e+06			61.9056	1.77375e+06
	63.3001	1.62715e+06			63.3295	2.47263e+06			63.3215	2.46548e+06			63.3372	2.27063e+06			63.314	1.89366e+06			63.312	1.76443e+06			63.2986	1.77354e+06			63.2986	1.77354e+06
	64.6965	1.6144e+06			64.7282	2.47319e+06			64.7232	2.46734e+06			64.7399	2.36359e+06			64.7151	1.92058e+06			64.7139	1.73095e+06			64.6954	1.76067e+06			64.6954	1.76067e+06
	66.0979	1.57705e+06			66.1286	2.47878e+06			66.1253	2.50216e+06			66.1466	2.42464e+06			66.1198	1.93677e+06			66.1158	1.76563e+06			66.103	1.76132e+06			66.103	1.76132e+06
	67.5014	1.55714e+06			67.5324	2.48354e+06			67.5308	2.50225e+06			67.557	2.4381e+06			67.5217	1.98718e+06			67.5205	1.808e+06			67.5146	1.83088e+06			67.5146	1.83088e+06
	68.9056	1.54805e+06			68.9385	2482689			68.9413	2517258			68.9679	2.42927e+06			68.9287	2068413			68.9291	1.83957e+06			68.9265	1.87346e+06			68.9265	1.87346e+06
	70.3131	1.75865e+06			70.3453	2.45355e+06			70.3526	2.49356e+06			70.3778	2.40795e+06			70.3363	2.12193e+06			70.3376	1.92979e+06			70.3375	1.92844e+06			70.3375	1.92844e+06
	71.7198	1.87975e+06			71.7539	2.44742e+06			71.7651	2.52349e+06			71.7857	2.40264e+06			71.7438	2.15147e+06			71.7467	1.97252e+06			71.7493	1.97896e+06			71.7493	1.97896e+06
	73.1285	2.11342e+06			73.1645	2.44448e+06			73.1777	2.54938e+06			73.1964	2.43437e+06			73.1518	2.15566e+06			73.1566	1.99345e+06			73.1594	2.01376e+06			73.1594	2.01376e+06
	74.5371	2.10074e+06			74.5736	2.49722e+06			74.5903	2.56903e+06			74.6069	2.46318e+06			74.5586	2.16062e+06			74.5656	2.03075e+06			74.57	2.04063e+06			74.57	2.04063e+06
	75.9478	2.12208e+06			75.9792	2.55622e+06			76.003	2.64468e+06			76.0163	2.4715e+06			75.9665	2213589			75.971	2.04679e+06			75.9792	2.06571e+06			75.9792	2.06571e+06
	77.3576	2.20291e+06			77.3783	2.58519e+06			77.4103	2.6776e+06			77.425	2.55287e+06			77.3719	2.23632e+06			77.3761	2.06105e+06			77.3862	2079453			77.3862	2079453
	78.7643	2.30927e+06			78.7775	2.5537e+06			78.8127	2.69508e+06			78.8318	2.60009e+06			78.7767	2263062			78.7775	2.06038e+06			78.7901	2.07146e+06			78.7901	2.07146e+06
	80.159	2.39061e+06			80.1765	2463714			80.215	2.65944e+06			80.2371	2.65498e+06			80.1827	2.28918e+06			80.1755	2.06407e+06			80.1912	2.07488e+06			80.1912	2.07488e+06
	81.5497	2.59141e+06			81.5688	2339376			81.6173	2.61633e+06			81.6381	2.58616e+06			81.5859	2.34791e+06			81.5684	2.07261e+06			81.5871	2.08245e+06			81.5871	2.08245e+06
	82.9371	2.7463e+06			82.9584	2.24591e+06			83.0117	2.57399e+06			83.0352	2.47872e+06			82.9789	2.41556e+06			82.9555	2.07984e+06			82.9776	2.09271e+06			82.9776	2.09271e+06
	84.3195	2.78476e+06			84.3441	2217729			84.4037	2.50995e+06			84.4253	2372082			84.3628	2.44382e+06			84.3357	2094909			84.3636	2.10314e+06			84.3636	2.10314e+06
	85.6954	2.79706e+06			85.7242	2.20223e+06			85.7901	2.46847e+06			85.8105	2.36662e+06			85.7403	2.48872e+06			85.7101	2.0969e+06			85.7413	2.10613e+06			85.7413	2.10613e+06
	87.0671	2.77523e+06			87.0979	2191992			87.1717	2.37637e+06			87.1901	2.35205e+06			87.1141	2.5349e+06			87.0774	2.12009e+06			87.1141	2.15172e+06			87.1141	2.15172e+06
	88.4328	2.74576e+06			88.4663	2.18292e+06			88.5454	2.31073e+06			88.5636	2.30537e+06			88.4818	2.53581e+06			88.4395	2.1382e+06			88.4801	2.15309e+06			88.4801	2.15309e+06
	89.7909	2.68259e+06			89.8273	2194062			89.9141	2.1716e+06			89.9282	2.27676e+06			89.841	2.59345e+06			89.796	2.15498e+06			89.8397	2.19608e+06			89.8397	2.19608e+06
	91.1429	2.66077e+06			91.1798	2.19646e+06			91.2752	2.11168e+06			91.2851	2.21233e+06			91.1941	2.59968e+06			91.1448	2.17215e+06			91.1928	2.19611e+06			91.1928	2.19611e+06
	92.4867	2.63903e+06			92.5253	2.17733e+06			92.626	2.08236e+06			92.6344	2.17903e+06			92.5394	2.59342e+06			92.4856	2.19188e+06			92.5374	2.20747e+06			92.5374	2.20747e+06
	93.8224	2.61698e+06			93.8615	2.15974e+06			93.9676	2.05716e+06			93.9749	2.1333e+06			93.8742	2.57148e+06			93.8181	2.21863e+06			93.8739	2.24932e+06			93.8739	2.24932e+06
	95.1478	2.58072e+06			95.1887	2.1989e+06			95.2994	2.02612e+06			95.3056	2.08582e+06			95.2015	2.53561e+06			95.1418	2.13173e+06			95.2009	2.26351e+06			95.2009	2.26351e+06
	96.465	2539338			96.506	2.16434e+06			96.6217	2.00894e+06			96.6272	2.06402e+06			96.5236	2.52135e+06			96.4555	2.19335e+06			96.519	2.15699e+06			96.519	2.15699e+06
	97.7723	2.50799e+06			97.813	2.20304e+06			97.9333	2.0087e+06			97.9382	2.0524e+06			97.8415	2.48037e+06			97.7596	2.13117e+06			97.8274	2.154e+06			97.8274	2.154e+06
	99.0686	2.48068e+06			99.1095	2.17586e+06			99.2343	1.97748e+06			99.2389	2.03285e+06			99.1488	2.4549e+06			99.0542	2.14082e+06			99.1241	2211657			99.1241	2211657
	100.354	2.44779e+06			100.394	2.19035e+06			100.524	1.98455e+06			100.528	2.0105e+06			100.445	2.41587e+06			100.336	2.15973e+06			100.411	2.21676e+06			100.411	2.21676e+06
	101.626	2412447			101.667	2.13909e+06			101.8	1.99634e+06			101.805	1.9899e+06			101.728	2.37726e+06			101.607	2.15691e+06			101.685	2.1997e+06			101.685	2.1997e+06
	102.888	2.3708e+06			102.928	2.12892e+06			103.065	1.99591e+06			103.071	2.00442e+06			102.998	2.27933e+06			102.865	2.17223e+06			102.947	2.11951e+06			102.947	2.11951e+06
	104.136	2.25408e+06			104.176	2.1041e+06			104.317	2.02082e+06			104.323	2.01615e+06			104.257	2.19007e+06			104.109	2.12896e+06			104.197	2.16042e+06			104.197	2.16042e+06
	105.372	2183367			105.41	2.07206e+06			105.556	2.00481e+06			105.561	2.02254e+06			105.502	2.11886e+06			105.341	2.10527e+06			105.433	2.1119e+06			105.433	2.1119e+06
	106.592	2.16594e+06			106.632	2.02644e+06			106.78	1998516			106.786	2.00431e+06			106.734	2.12288e+06			106.558	2.15733e+06			106.655	2.11441e+06			106.655	2.11441e+06
	107.799	2.13179e+06			107.838	2.01018e+06			107.99	1.98263e+06			107.996	2.01433e+06			107.95	2.12144e+06			107.762	2.06422e+06			107.863	2.10823e+06			107.863	2.10823e+06
	108.992	2.12473e+06			109.03	1.9764e+06			109.184	1.96382e+06			109.191	1955460			109.152	2.04816e+06			108.951	2070345			109.057	2.0557e+06			109.057	2.0557e+06
	110.169	2.07819e+06			110.207	1.94182e+06			110.364	1.93845e+06			110.371	1.97245e+06			110.339	2.01448e+06			110.126	2.02191e+06			110.235	2.00683e+06			110.235	2.00683e+06
	111.33	2.03427e+06			111.368	1.93245e+06			111.527	1.90949e+06			111.534	1.94508e+06			111.508	2.02252e+06			111.284	2.03073e+06			111.398	2.01147e+06			111.398	2.01147e+06
	112.476	2.01288e+06			112.513	1897776			112.674	1885287			112.682	1.90835e+06			112.663	2.01631e+06			112.426	1.95233e+06			112.546	1.97627e+06			112.546	1.97627e+06
	113.605	1.99773e+06			113.641	1.85702e+06			113.804	1.86368e+06			113.812	1.88703e+06			113.801	2.04162e+06			113.552	2053509			113.676	1.97275e+06			113.676	1.97275e+06
	114.718	1.97652e+06			114.751	1.84415e+06			114.917	1.84746e+06			114.927	1866105			114.922	1.99473e+06			114.662	1.95294e+06			114.79	1.94386e+06			114.79	1.94386e+06
	115.812	1.95826e+06			115.845	1.81589e+06			116.013	1.82109e+06			116.023	1.8296e+06			116.025	1918545			115.754	1.90804e+06			115.887	1.92399e+06			115.887	1.92399e+06
	116.889	1.98438e+06			116.921	1.80313e+06			117.091	1803177			117.102	1.805e+06			117.111	1.82378e+06			116.83	1.94458e+06			116.966	1.93411e+06			116.966	1.93411e+06
	117.948	1.97931e+06			117.979	1.85771e+06			118.15	1.78238e+06			118.164	1.77519e+06			118.178	1.89223e+06			117.888	1.92001e+06			118.029	1.90653e+06			118.029	1.90653e+06
	118.988	1.97325e+06			119.018	1.9544e+06			119.191	1.75435e+06			119.207	1.74879e+06			119.225	1.90903e+06			118.928	1.92021e+06			119.074	1.97707e+06			119.074	1.97707e+06
					120.048	2.23775e+06			120.212	1.74954e+06			120.23	1.82058e+06			120.253	1.86117e+06			119.95	2.0613e+06			120.096	2.02263e+06			120.096	2.02263e+06
					121.063	2.40794e+06			121.214	1.84214e+06			121.234	1.85353e+06			121.262	1.85095e+06			120.953	2.13559e+06			121.104	2.18741e+06			121.104	2.18741e+06
					122.059	2.57911e+06			122.197	1.90018e+06			122.22	2.06191e+06			122.252	1.82176e+06			121.938	2.22582e+06			122.09	2.19469e+06			122.09	2.19469e+06
					123.035	2.69247e+06			123.159	2.11902e+06			123.187	2.24889e+06			123.223	1.83158e+06			122.904	2.25128e+06			123.054	2.2728e+06			123.054	2.2728e+06
					123.992	2.76651e+06			124.101	2.29525e+06			124.134	2.35659e+06			124.173	1.80324e+06			123.851	2.30317e+06			123.996	2.33236e+06			123.996	2.33236e+06
					124.928	2.8178e+06			125.022	2.54869e+06			125.062	2.45269e+06			125.103	1.77794e+06			124.778	2403408			124.92	2.36901e+06			124.92	2.36901e+06
					125.844	2.86797e+06			125.923	2.70442e+06			125.969	2.50927e+06			126.012	1.84753e+06			125.684	2.50737e+06			125.823	2.47857e+06			125.823	2.47857e+06
					126.74	2.89978e+06			126.803	2.78165e+06			126.855	2.62379e+06			126.898	1.90204e+06			126.567	2.5744e+06			126.709	2.56159e+06			126.709	2.56159e+06
					127.603	2.96392e+06			127.661	2.86411e+06			127.72	2.70343e+06			127.765	1.98186e+06			127.43	2.6101e+06			127.577	2603922			127.577	2603922
					128.437	3.00004e+06			128.499	2.92051e+06			128.564	2.79638e+06			128.61	2005554			128.269	2.66444e+06			128.422	2719635			128.422	2719635
					129.249	3048558			129.315	2.9526e+06			129.387	2.85365e+06			129.435	2.09083e+06			129.089	2.7397e+06			129.246	2.84267e+06			129.246	2.84267e+06
					130.041	3.07642e+06			130.11	3.01681e+06			130.188	2.88984e+06			130.236	2.18466e+06			129.888	2.90099e+06			130.047	2.96972e+06			130.047	2.96972e+06
					130.813	3.09341e+06			130.883	3.03627e+06			130.968	2.9352e+06			131.015	2.29205e+06			130.663	3039105			130.826	3.15974e+06			130.826	3.15974e+06
					131.563	3134118			131.634	3.06674e+06			131.727	2.97271e+06			131.773	2.47538e+06			131.417	3.27211e+06			131.582	3356436			131.582	3356436
					132.291	3.24294e+06			132.363	3152058			132.463	3.09005e+06			132.506	2.7415e+06			132.147	3.45263e+06			132.315	3.53069e+06			132.315	3.53069e+06
					132.999	3.46872e+06			133.07	3.26311e+06			133.178	3.21468e+06			133.215	3.02751e+06			132.855	3.58936e+06			133.025	3.63515e+06			133.025	3.63515e+06
					133.682	3.68986e+06			133.755	3.4802e+06			133.871	3425988			133.902	3.2833e+06			133.544	3.72086e+06			133.713	3.75961e+06			133.713	3.75961e+06
					134.346	3.8512e+06			134.416	3.70797e+06			134.54	3.60758e+06			134.569	3.39834e+06			134.209	3.88498e+06			134.377	3.85741e+06			134.377	3.85741e+06
					134.994	3.98801e+06			135.056	3.89639e+06			135.186	3.74418e+06			135.213	3.56279e+06			134.853	3.9892e+06			135.022	4.02452e+06			135.022	4.02452e+06
					135.618	4.10123e+06			135.673	4.18674e+06			135.808	3.90473e+06			135.835	3.69255e+06			135.475	4.10394e+06			135.644	4.10001e+06			135.644	4.10001e+06
					136.22	4.21629e+06			136.267	4.3713e+06			136.408	4.03326e+06			136.434	3.83085e+06			136.075	4.20069e+06			136.242	4.21163e+06			136.242	4.21163e+06
					136.799	4.37072e+06			136.839	4.53467e+06			136.987	4245501			137.011	4.03191e+06			136.651	4.28452e+06			136.818	4.2906e+06			136.818	4.2906e+06
					137.356	4.5667e+06			137.389	4.67805e+06			137.542	4.38349e+06			137.565	4.1563e+06			137.206	4.3854e+06			137.371	4.40812e+06			137.371	4.40812e+06
					137.891	4.73847e+06			137.917	4.78745e+06			138.074	4.55277e+06			138.097	4.34045e+06			137.736	4.4408e+06			137.902	4.50664e+06			137.902	4.50664e+06
					138.403	4.90088e+06			138.423	4.89509e+06			138.584	4.66532e+06			138.605	4455399			138.243	4.54137e+06			138.412	4.6091e+06			138.412	4.6091e+06
					138.895	5.02578e+06			138.906	4.99054e+06			139.074	4.77651e+06			139.093	4.58383e+06			138.729	4.61897e+06			138.898	4.67457e+06			138.898	4.67457e+06
					139.363	5.13994e+06			139.368	5.09219e+06			139.541	4.87204e+06			139.559	4.66434e+06			139.194	4.77198e+06			139.363	4828482			139.363	4828482
					139.807	5.23032e+06			139.807	5.21222e+06			139.986	4.98814e+06			140.003	4.76597e+06			139.641	4.86459e+06			139.808	4.92395e+06			139.808	4.92395e+06
					140.23	5.28907e+06			140.226	5.28776e+06			140.408	5.08369e+06			140.425	4854012			140.065	4.97767e+06			140.23	5.03719e+06			140.23	5.03719e+06
					140.632	5368338			140.623	5.37511e+06			140.81	5.16271e+06			140.825	4.9448e+06			140.466	5.09741e+06			140.63	5115384			140.63	5115384
					141.011	5.45678e+06			141.002	5.48622e+06			141.19	5.27592e+06			141.205	5.02662e+06			140.846	5.19234e+06			141.01	5.20596e+06			141.01	5.20596e+06
					141.37	5.5161e+06			141.364	5.57181e+06			141.549	5.36208e+06			141.564	5.09633e+06			141.209	5279190			141.368	5.34702e+06			141.368	5.34702e+06
					141.708	5596797			141.706	5.63022e+06			141.889	5.46425e+06			141.902	5.17078e+06			141.548	5.43847e+06			141.706	5.469e+06			141.706	5.469e+06
					142.026	5.66678e+06			142.027	5716719			142.206	5.5509e+06			142.22	5.27109e+06			141.864	5.55593e+06			142.023	5.57036e+06			142.023	5.57036e+06
					142.322	5.73941e+06			142.327	5.79941e+06			142.504	5.62882e+06			142.518	5.3473e+06			142.163	5.65371e+06			142.321	5.68193e+06			142.321	5.68193e+06
					142.599	5.80389e+06			142.606	5.86028e+06			142.782	5.70491e+06			142.796	5.42541e+06			142.441	5.74993e+06			142.6	5.7746e+06			142.6	5.7746e+06
					142.857	5.8753e+06			142.867	5.91036e+06			143.04	5.75675e+06			143.055	5.50089e+06			142.702	5.83061e+06			142.86	5.86063e+06			142.86	5.86063e+06
					143.096	5.92755e+06			143.107	5.98393e+06			143.284	5.81237e+06			143.296	5.565e+06			142.944	5.90886e+06			143.1	5934207			143.1	5934207
					143.317	5.97185e+06			143.33	6.03917e+06			143.508	5.87765e+06			143.518	5.64279e+06			143.167	5.96621e+06			143.321	6.00785e+06			143.321	6.00785e+06
					143.521	6.021e+06			143.537	6070344			143.713	5.92397e+06			143.723	5.70037e+06			143.369	6.01563e+06			143.527	6.07208e+06			143.527	6.07208e+06
					143.708	6057303			143.728	6.14178e+06			143.898	5.97371e+06			143.912	5.75814e+06			143.555	6.06663e+06			143.713	6.10563e+06			143.713	6.10563e+06
					143.877	6.07233e+06			143.902	6.15382e+06			144.067	6012729			144.084	5.81193e+06			143.726	6.11311e+06			143.885	6.16906e+06			143.885	6.16906e+06
					144.032	6.11348e+06			144.057	6.18482e+06			144.218	6.04386e+06			144.239	5.87546e+06			143.876	6.16188e+06			144.041	6.20395e+06			144.041	6.20395e+06
					144.169	6.16547e+06			144.197	6.24132e+06			144.356	6.06652e+06			144.379	5.90311e+06			144.013	6.17715e+06			144.179	6.24423e+06			144.179	6.24423e+06
					144.29	6.19176e+06			144.324	6.23151e+06			144.48	6.08709e+06			144.503	5.93007e+06			144.143	6.20812e+06			144.305	6.22654e+06			144.305	6.22654e+06
					144.398	6.22251e+06			144.433	6.28113e+06			144.592	6.10987e+06			144.614	5.96484e+06			144.252	6.22355e+06			144.412	6.2647e+06			144.412	6.2647e+06
					144.496	6.24008e+06			144.53	6.30585e+06			144.69	6.12406e+06			144.711	5.98793e+06			144.358	6.26455e+06			144.513	6279000			144.513	6279000
					144.575	6.25704e+06			144.617	6329370			144.773	6.13909e+06			144.795	6.01457e+06			144.437	6.29443e+06			144.593	6.32724e+06			144.593	6.32724e+06
					144.648	6.27036e+06			144.685	6.34185e+06			144.848	6.16562e+06			144.868	6.02068e+06			144.516	6.31193e+06			144.67	6354210			144.67	6354210
					144.706	6.28264e+06			144.751	6365940			144.907	6.17052e+06			144.928	6.02811e+06			144.573	6.32122e+06			144.726	6.36469e+06			144.726	6.36469e+06
					144.757	6.27982e+06			144.797	6.35898e+06			144.96	6.187e+06			144.979	6038328			144.626	6.34192e+06			144.777	6.36425e+06			144.777	6.36425e+06
					144.796	6.28835e+06			144.84	6.36055e+06			144.999	6.19066e+06			145.02	6.05159e+06			144.672	6.33514e+06			144.821	6.3719e+06			144.821	6.3719e+06
					144.832	6.29311e+06			144.872	6.35013e+06			145.036	6.19362e+06			145.052	6.04793e+06			144.698	6346620			144.847	6.38369e+06			144.847	6.38369e+06
					144.851	6.28753e+06			144.894	6.36475e+06			145.056	6.18063e+06			145.077	6.05363e+06			144.725	6.35126e+06			144.873	6.38501e+06			144.873	6.38501e+06
					144.871	6286590			144.915	6.36255e+06			145.075	6.18029e+06			145.095	6.05541e+06			144.751	6358350			144.9	6.39053e+06			144.9	6.39053e+06
					144.889	6.29895e+06			144.932	6.35822e+06			145.095	6.19721e+06			145.108	6.06615e+06			144.761	6340410			144.909	6.37366e+06			144.909	6.37366e+06
					144.889	6.2617e+06			144.932	6.32172e+06			145.095	6.15361e+06			145.115	6.03241e+06			144.761	6.31682e+06			144.909	6.3522e+06			144.909	6.3522e+06
					144.889	6.25841e+06			144.932	6.30622e+06			145.095	6136239			145.12	6.01817e+06			144.761	6.30447e+06			144.909	6.34675e+06			144.909	6.34675e+06
					144.889	6.24494e+06			144.932	6.29575e+06			145.095	6.13329e+06			145.12	6.0032e+06			144.761	6.29186e+06			144.909	6337650			144.909	6337650
					144.889	6235047			144.932	6.27818e+06			145.095	6.12221e+06			145.12	6.00575e+06			144.761	6.2896e+06			144.909	6.3374e+06			144.909	6.3374e+06
					144.889	6.22905e+06			144.932	6275550			145.095	6.11854e+06			145.12	5.99496e+06			144.761	6.28082e+06			144.909	6332130			144.909	6332130
					144.889	6.22689e+06			144.932	6267546			145.095	6.11242e+06			145.12	5.9896e+06			144.761	6.27913e+06			144.909	6.33357e+06			144.909	6.33357e+06
					144.889	6.22454e+06			144.932	6.26297e+06			145.095	6.11249e+06			145.12	5.98664e+06			144.761	6.26904e+06			144.909	6330750			144.909	6330750
					144.889	6.22478e+06			144.932	6.25759e+06			145.095	6.10395e+06			145.12	5.99469e+06			144.761	6.27128e+06			144.909	6.3295e+06			144.909	6.3295e+06
					144.889	6.22013e+06			144.932	6.25479e+06			145.095	6.09192e+06			145.12	5.97399e+06			144.761	6.26677e+06			144.909	6.32793e+06			144.909	6.32793e+06
					144.889	6.21898e+06			144.932	6.24373e+06			145.095	6.09191e+06			145.12	5.97337e+06			144.761	6.24993e+06			144.909	6.32536e+06			144.909	6.32536e+06
					144.889	6.21477e+06			144.932	6.2417e+06			145.095	6.09057e+06			145.12	5.95857e+06			144.761	6.23202e+06			144.909	6.32479e+06			144.909	6.32479e+06
